# Supplementary material for: Instruments for Assessing Nursing Care Quality: A Scoping Review
Source: Nurs Rep. 2025 Sep 19;15(9):342. doi: 10.3390/nursrep15090342 (PMC12472527; doi:10.3390/nursrep15090342)
Supplement: Supplementary file 1 [file nursrep-15-00342-s001.zip]

Archive with 1 entries (1 files):
- nursrep-3829643-supplementary.pdf
